# Supplementary material for: High-Resolution Mutational Profiling Suggests the Genetic Validity of Glioblastoma Patient-Derived Pre-Clinical Models
Source: PLoS One. 2013 Feb 18;8(2):e56185. doi: 10.1371/journal.pone.0056185 (PMC3575368; doi:10.1371/journal.pone.0056185)
Supplement: Table S1 — Sequencing read mapping statistics. (XLSX) [file pone.0056185.s008.xlsx]

## Sheet: Sheet1
Table S1. Sequencing read mapping statistics
Samples1	Sequenced paired-end Reads	Mapped Reads (hg19)	Reads remaining after removing duplicates	Properly-paired Reads	Not-properly-paired Reads	Singleton Reads
SK01600 G	300479776	209188936	120781712	102970438	7045657	10765617
SK01600 P	242347112	170552007	118871064	103722540	5237371	9911153
SK01600 N	242504576	178056679	117481741	103362980	5665941	8452820
SK00115 G	588327352	444559596	223320866	196711650	13601491	13007725
SK00115 P	347174486	246771870	152311452	132920908	7863604	11526940
SK00115 C	368899106	262595374	165282556	145941562	7887748	11453246
SK00102 G	299957166	237911599	118463005	106136212	5882613	6444180
SK00102 G*	299957166	227125447	113671425	106177066	2810190	4684169
SK00102 P	180223474	145439715	102876945	93626414	4445442	4805089
SK00102 P*	180223474	140223912	99982391	93565204	2741020	3676167
SK00102 X	343957826	257162078	130482947	112905970	8672714	8904263
SK00102 X*	343957826	242891824	123802027	112917922	4599058	6285047
SK00072 G	356344740	269836120	133134230	115900494	8673677	8560059
SK00072 G*	356344740	255705388	126548270	115954592	4410604	6183074
SK00072 P	458335286	353215460	224312223	198890548	14140280	11281395
SK00072 P*	458335286	334809704	215475604	198930222	8138425	8406957
SK00072 X	326618074	252465627	139733321	124824752	7024458	7884111
SK00072 X*	326618074	239649918	133942070	124806460	3583196	5552414
1. G = germline, P = primary tumor, N = neurosphere, C = cell culture, X = xenograft, (*) after removing mouse reads
