# Supplementary material for: High-Resolution Mutational Profiling Suggests the Genetic Validity of Glioblastoma Patient-Derived Pre-Clinical Models
Source: PLoS One. 2013 Feb 18;8(2):e56185. doi: 10.1371/journal.pone.0056185 (PMC3575368; doi:10.1371/journal.pone.0056185)
Supplement: Table S3 — Quality of the germline coding variants identified on target. (XLSX) [file pone.0056185.s010.xlsx]

## Sheet: Sheet1
Table S3. Quality of the germline coding variants identified on target
	Before applying Filter 3		After applying Filter 3		indel overlap with dbSNP132
Samples1	overlap dbSNP132	Ti/Tv2	overlap dbSNP132	Ti/Tv2
SK01600 P	0.898617	2.90091	0.935718	3.09524	0.650685
SK01600 N	0.897345	2.87636	0.936261	3.07075	0.653968
SK00115 P	0.911465	2.84904	0.957109	3.08088	0.650655
SK00115 C	0.913102	2.85199	0.957663	3.06943	0.632653
SK00102 P	0.897224	2.78058	0.952473	3.03595	0.639296
SK00102 P*	0.89575	2.76574	0.95278	3.03301	0.66302
SK00102 X	0.896546	2.80956	0.94942	3.04758	0.644886
SK00102 X*	0.895103	2.80027	0.949622	3.05024	0.677928
SK00072 P	0.892692	2.82141	0.947379	3.10843	0.66523
SK00072 P*	0.890465	2.80651	0.947084	3.10958	0.672098
SK00072 X	0.897594	2.84111	0.94632	3.09438	0.65036
SK00072 X*	0.895683	2.82265	0.946681	3.09275	0.67364
1. G = germline, P = primary tumor, N = neurosphere, C = cell culture, X = xenograft, (*) after removing mouse reads
2. Transition (Ti) to Transversion (Tv) ratio
