# Supplementary material for: High-Resolution Mutational Profiling Suggests the Genetic Validity of Glioblastoma Patient-Derived Pre-Clinical Models
Source: PLoS One. 2013 Feb 18;8(2):e56185. doi: 10.1371/journal.pone.0056185 (PMC3575368; doi:10.1371/journal.pone.0056185)
Supplement: Table S10 — Contingency table comparing the amount of DNA sequence (bp) in high confidence copy numbers segments called as copy number neutral (Neu), deleted (Del) or amplified (Amp) status or where copy number could not estimated with confidence (NC). (XLSX) [file pone.0056185.s017.xlsx]

## Sheet: Sheet1
Table S10. Contingency table comparing the amount of DNA sequence (bp) in high confidence copy numbers segments called as copy number neutral (Neu), deleted (Del) or amplified (Amp) status or where copy number could not estimated with confidence (NC).
		SK01600 Neurosphere
		Del	Neu	Amp	NC
SK01600 Primary	Del	225345433	12035188	0	24882621
	Neu	35435519	2068264353	16104429	410050631
	Amp	0	18053124	140623438	34599659
	NC	10450424	126573664	6915215	154002768
		SK00115 Cell Culture
		Del	Neu	Amp	NC
SK00115 Primary	Del	84761019	40401113	0	2354168
	Neu	8035632	2182384267	76105137	737883814
	Amp	0	28828985	98463899	11126581
	NC	14365380	139599558	36243870	165406563
		SK00102 Xenograft
		Del	Neu	Amp	NC
SK00102 Primary	Del	138647821	12948016	0	5690739
	Neu	107724512	3474356134	0	266711176
	Amp	0	13838413	129597030	11210359
	NC	48824799	346253484	13710456	96974978
		SK00072 Xenograft
		Del	Neu	Amp	NC
SK00072 Primary	Del	294580055	73200010	0	27551686
	Neu	315533517	1393771100	148192287	641302765
	Amp	6900376	1649684	164063771	154017172
	NC	197219058	445444480	210204658	524008108
