# Supplementary material for: High-Resolution Mutational Profiling Suggests the Genetic Validity of Glioblastoma Patient-Derived Pre-Clinical Models
Source: PLoS One. 2013 Feb 18;8(2):e56185. doi: 10.1371/journal.pone.0056185 (PMC3575368; doi:10.1371/journal.pone.0056185)
Supplement: Table S11 — Total number of variants detected by VarScan on the targeted regions. (XLSX) [file pone.0056185.s018.xlsx]

## Sheet: Sheet1
Table S11.Total number of variants detected by VarScan on the targeted regions
Samples1	# of germline variants	# of somatic variants
SK01600 P	27457	165
SK01600 N	27754	184
SK00115 P	28351	196
SK00115 C	27895	194
SK00102 P	27332	191
SK00102 P*	27192	189
SK00102 X	28213	338
SK00102 X*	28048	201
SK00072 P	28658	130
SK00072 P*	28479	121
SK00072 X	27813	468
SK00072 X*	27626	220
1. G = germline, P = primary tumor, N = neurosphere, C = cell culture, X = xenograft, (*) after removing mouse reads
